# Supplementary material for: Ligand-Enhanced Neodymium Doping of Perovskite Quantum Dots for Superior Exciton Confinement
Source: Materials (Basel). 2023 Dec 10;16(24):7585. doi: 10.3390/ma16247585 (PMC10744661; doi:10.3390/ma16247585)
Supplement: Supplementary file 1 [file materials-16-07585-s001.zip]

Archive with 1 entries (1 files):
- materials-2725500-supplementary.pdf
